# Supplementary material for: Infravec2 guidelines for the design and operation of containment level 2 and 3 insectaries in Europe
Source: Pathog Glob Health. 2022 Aug 22;117(3):293–307. doi: 10.1080/20477724.2022.2108639 (PMC10081053; doi:10.1080/20477724.2022.2108639)
Supplement: Supplemental Material [file YPGH_A_2108639_SM3574.zip]

Archive with 2 entries (2 files):
- Supplementary file 1.docx.xlsx
- Supplementary file 2.docx
