# Supplementary material for: Infravec2 guidelines for the design and operation of containment level 2 and 3 insectaries in Europe
Source: Pathog Glob Health. 2022 Aug 22;117(3):293–307. doi: 10.1080/20477724.2022.2108639 (PMC10081053; doi:10.1080/20477724.2022.2108639)
Supplement: Supplemental Material [file YPGH_A_2108639_SM3574.zip › Supplementary file 1.docx.xlsx]

## Sheet: Sheet1
Which pathogens do you work with in your CL3 laboratory?	Please list the pathogens in used by other groups.	Do you share your CL3 laboratory with other groups?	Where do you perform oral infection of arthropods within the CL3 laboratory?	Where do you sort live (infected) arthropods within the CL3 laboratory?	How do you keep live arthropods sedated during manipulation in CL3 laboratory?	How do you incubate infected live arthropods?	Have you ever experienced lower feeding rate and/or high mortality rate of arthropods in CL3 comparing to a CL2 lab? If yes, please specify what can be the reason.	Are any of these refrigerators in the same room of the CL3 laboratory where you perform infection, sorting and manipulation of arthropods?	Do you have any environmental/climatic chamber in your CL3?	Do you use and eye protection in your CL3?	Do you use any respiratory mask in your CL3?	How do you autoclave the infected material?	Which disinfectant(s) do you use to inactivate class 3 pathogens in your CL3?	Have you ever had an injury with infected material or infected tools in your CL3 lab during working with arthropods? if yes please describe it and specify how often.	Which safety measurements are adopted in your CL3 to monitor if live arthropods has escaped?	Have you ever had an escape of live arthropods within the CL3 lab? If so, please specify which safety measurements were taken.	If you have any further comments on special measurements that should be adopted in order to improve the work in CL3 facilities, please describe it here below.
West Nile virus, Usutu virus	Crimean congo	Yes	Climatic chamber	Inside glovebox	Gas CO2	Inside a netted cardboard container/cage	Low feeding rate	Fridge, -20C freezer	Yes	No	Only when colleagues work on Rift Valley Fever virus	24h incubation in bleach and autoclave	Anios spray, bleach	No	Yes, keep track of infected mosquitoes in cardboard boxes + light traps + insecticide spraying	No
		No	On the bench, Under laminate floor cabinet, Inside glovebox	On the bench, Under laminate floor cabinet, Inside glovebox	Gas CO2, CO2 on flypad system, on ice	Inside a netted cardboard container/cage, Inside a netted plastic container/cage, Inside a netted paper container	Both	-20C freezer, -80C freezer	No	No	No			No	No	No
Arboviruses: chikungunya, zika, dengue, west Nile, La crosse	Other arboviruses: Mayaro, etc	Yes	On the bench	Inside glovebox	On ice	Inside a netted cardboard container/cage	Not tested	None	Yes	Yes	Depending on the virus	Double bagged?	Isopropanol 70%	No	Yes, Light traps, constantly verifying numbers of Arthropods, work with low numbers	Yes, search for escape, sign in door, turn on dehumidifier and light traps, seal the room and keep close for 4 days, then search again for dead arthropods	We keep a log of who has enter the room, or conducted experiments in the room and the species, pathogen, and experimental procedure.
Arboviruses	No one	No	Under laminate floor cabinet, Inside glovebox	Under laminate floor cabinet, Inside glovebox, in climatic room	On ice, On ice pack	Inside a netted plastic container/cage, Inside a netted bugdorm	Low feeding rate	None	Yes	Yes	No	Following the SOPs	Spraycid, alcohol, UV	No	we adopted specific SOPs	No
Chikungunya, dengue, zika, west Nile, usutu, yellow fever, CHIKV	/	No	Climatic chamber with double door	On the bench inside a tent made of mosquito netting	CO2 on flypad system, on ice pack	Inside a netted cardboard container/cage	Low feeding rate	Fridge, -20C freezer	Yes	Yes	Yes	Liquid waste is intactivated with Virkon in a kill pan and autoclaved. Solid waste (from mosquitoes or other) is immersed in Virkon and afterwards autoclaved in a yellow bin. If involving intact mosquitoes, following decontamination with Virkon, the mosquitoes are put in a taped petri dish and stored overnight at -20°C before being transferred into a yellow bin for autoclaving. Cardboard boxes wi…	Virkon, bleach	No	Yes	No
Plasmodium falciparum		No	On the bench	Inside glovebox	FlyNap	Inside a netted plastic container/cage	Low feeding rate	None	Yes	Yes	No	Dedicated autoclave within the CL3 suit	Chemgene	No		No
Arboviruses (chikungunya, dengue, yellow fever, west Nile, rift valley fever, Japanese encephalitis, O'nyong'nyong)	No other pathogens as we are the only users of the CL3	No	On the bench in a closed room	On the bench in a closed room	On ice	Inside a netted cardboard container kept inside a cage in a closed room or in a cardboard container inside a climatic chamber	Both	None	Yes	Yes	Yes	121°C during 20 min	FB Spray (Franklab)	Yes, during dissections	Yes, leave the CL3 without activity during 5 days (mosquitoes die with the cold/aircon and without water)	Yes
Zika virus, dengue virus, chikungunya virus	Zika virus, dengue virus, chikungunya virus, yellow fever virus	Yes	Inside glovebox	Inside glovebox	CO2 on flypad system, commercial chill table	Inside a netted cardboard container/cage	Both	Fridge	Yes	No	No	Dedicated autoclave		No	Yes	No
Flaviviruses		No	Inside glovebox	Inside glovebox	On ice	Inside a netted plastic container/cage, Inside a netted paper container	Low feeding rate	None	No	Yes	No	Outside the lab	Clotox	No	Yes	No
Dengue, chikungunya, zika, west Nile, rift valley fever, phleboviruses, Usutu virus		No	Under laminate floor cabinet without laminar flow, it's swicht on in case of membrane breakage	Inside glovebox	CO2 on flypad system, on ice	Inside a netted cardboard container/cage, Inside a netted plastic container/cage	Low feeding rate	Fridge, -20C freezer	Yes	Yes	Yes	121ºC 25 min	Virkon 1%, perasafe, ethanol 70%	Yes, twice since 2012, punction with entomological needles during dissection	Yes, No, Mosquito counting at different steps of the experiment.	Yes, No, only when rearing mosquitoes but not infected mosquitoes after experimental infection	Evaluation of each experiment to implement the necessary safety mesures. Long-life education in vector competence assays and biosafety mesures.
Diverse BSL2 and BSL3 arboviruses	All major groups of arboviruses	Yes	Inside glovebox	Inside glovebox	Gas CO2, On ice	Inside a netted cardboard container/cage, Inside a netted paper container		Fridge, -20C freezer	Yes	Yes	Yes	Immerse in ethanol then autoclave in standard pan	Cavicide	Yes, once in past 20 years finger stick with a pulled glass pipette	Count numbers present to determine how many escaped then find them. If missing cannot be found (this has never occurred) failsafe plan it to release insecticide bomb	No
Plasmodium berghei	Plasmodium berghei	Yes	On the bench	On the bench	CO2 on flypad system	Inside a netted plastic container/cage	No	None	Yes	No	No		70% ethanol and virkon	No	Multiple door and air pressure exits	No
Dengue, Zika, Chikungunya viruses	None	Yes	Incubator	On the bench	CO2 on flypad system, on ice, commercial chill table	Inside a netted plastic container/cage	Both	Fridge, -20C freezer	Yes	depending of pathogens	Yes	Yes	Anios	No	Yes, shut down of the lab for 3 days	Yes, escaped mosquito was trapped
16 arboviruses	2 other arboviruses + Leishmania + Plasmodium	Yes	On the bench	On the bench	On ice	Inside a netted cardboard container/cage	Not tested	None	Yes	Yes	Yes	134°C - 20 min	Virkon, Anios	Yes, fine forceps - exceptional	Yes, we know exactly the number of insects at each step. Escape is not easy to know.	Yes, problem of cardboard container tap
Arboviruses		Yes	On the bench		On ice, commercial chill table	Inside a netted cardboard container/cage, Inside a netted plastic container/cage		None	Yes	Yes				No
Leishmania infantum and Toscana virus	Virus : Chikungunya, Zika, Dengue, Yellow Fever, West Nile, Wesselsbron, Semliki Forest, Saboya, Orungo, O'Nyong Nyong, Mengo, Mayaro, Kamesse, Bozo, Bouboui, Bagaza, Bakanki	Yes	Climatic chamber	On the bench	On ice	Inside a netted cardboard container/cage, Inside a netted plastic container/cage	Not tested	None	Yes	Yes	Yes	There is an autoclave in the CL3, we use the necessary program for CL3 material	Virkon, Anios	No	Yes	Yes, electric racket	a -30 freezer, a security shower instead of the cold SAS
Dengue, chikungunya, Mayaro, zika, usutu, Toscana viruses		Yes	On the bench	On the bench	On ice	Inside a netted cardboard container/cage	Not tested	None	Yes	Yes	Yes	134°C - 20min	Virkon, Anios	No	Yes, the number of mosquitoes is counted at each step of the experiment.	No	An electric fly-swatter in the CL3
Leishmania infantum / Toscana virus	Chikungunya, dengue	Yes	Climatic chamber	Climatic chamber	On ice	Inside a netted cardboard container/cage	Both	None	Yes	Yes	Yes	Autoclave bag (gloves, etc.) or autoclave box (needles, etc.)		No	Yes	No
Arboviruses (dengue, chikungunya, zika)	non applicable	No	Climatic chamber	On the bench	Commercial chill table	Inside a netted cardboard container/cage	Low feeding rate	Fridge	Yes	Yes	Yes	Autoclave located inside the CL3. The longest program with the higher temperatures is used.	Phagospray	No	Yes, they are systematically counted before and after the manipulation. Arthropods are only handled while sedated.	No, electric mosquito racket are available in case of escape of live arthropods. An UV electric mosquito is also available inside the bsl-3	I have a particular interest on safety procedures for typical behavioural assays (i.e. olfactometer, flying cages) with infected arthropods in a CL-3. Guidelines provided in this sense for standardization, based on the experience of labs performing this kind of experiments will be highly appreciated.
Dengue, chikungunya, zika, west Nile, Mayaro, Tobacco Mosaic viruses.		Yes	On the bench but in a room exclusively reserved for oral infection	On the bench but in a room exclusively reserved for sorting live (infected) arthropods	On ice, commercial chill table	Inside a netted cardboard container/cage	Not tested	None	Yes	Yes	No	134ºC for 20 min	Virkon, Anios	No	Yes, check often the total number of individuals	No
Arboviruses (dengue, chikungunya, zika)	Arboviruses too	Yes	On the bench	On the bench	On ice	Inside a netted cardboard container/cage		None	Yes	Yes	Yes	134°C - 20 min	Virkon, Anios	No	Yes	No
